# Supplementary material for: Unsupervised synchronization of molecular dynamics trajectories via graph embedding and time warping
Source: Bioinformatics. 2026 Jan 22;42(2):btag017. doi: 10.1093/bioinformatics/btag017 (PMC12930375; doi:10.1093/bioinformatics/btag017)
Supplement: btag017_Supplementary_Data [file btag017_supplementary_data.zip]

Archive with 4 entries (4 files):
- NetMD_SI_revised.docx
- Supplementary Video 1.mp4
- SupplementaryTable1.xlsx
- SupplementaryTable2.xlsx
